# Supplementary material for: Hikikomori in the Middle East: The role of problematic gaming, social media use, and loneliness
Source: PLoS One. 2024 Oct 29;19(10):e0312818. doi: 10.1371/journal.pone.0312818 (PMC11521264; doi:10.1371/journal.pone.0312818)
Supplement: S1 File — Dataset on which the study’s analyses are based. (XLSX) [file pone.0312818.s001.xlsx]

## Sheet: Sheet1
AGE	GENDER	COUNTRY	EDUC	JOB	HQ1	HQ2	HQ3	HQ4	HQ5	HQ6	HQ7	HQ8	HQ9	HQ10	HQ11	HQ12	HQ13	HQ14	HQ15	HQ16	HQ17	HQ18	HQ19	HQ20	HQ21	HQ22	HQ23	HQ24	HQ25	GAME1	GAME2	GAME3	GAME4	GAME5	GAME6	GAME7	SNS1	SNS2	SNS3	SNS4	SNS5	SNS6	LON1	LON2	LON3	LON4	LON5	LON6	LON7
24	2	Jordan	5	1	4	3	0	0	1	0	0	0	0	0	0	0	0	4	0	2	0	0	0	0	0	1	0	0	0	1	1	1	1	1	1	1	5	4	3	3	2	1	4	1	1	1	1	1	1
23	2	India	5	3	3	4	2	2	2	2	2	2	3	2	2	2	3	2	2	2	1	2	1	3	1	1	2	2	2	1	1	2	1	1	1	1	2	3	4	3	3	3	3	3	3	3	4	3	4
24	2	Romania	5	2	0	4	1	1	0	2	1	1	0	1	0	0	0	1	1	2	0	0	0	2	1	3	1	0	2	2	2	2	1	2	1	1	2	3	2	3	3	2	2	3	2	3	2	2	4
23	2	India	5	1	1	1	1	2	1	1	1	1	1	1	1	1	1	3	2	1	0	1	1	1	0	1	1	1	2	1	1	1	1	1	1	1	2	2	3	2	1	1	2	1	1	2	1	2	1
27	2	UAE	5	3	1	1	1	3	3	3	1	3	1	3	3	1	3	3	3	1	1	3	1	3	1	1	2	3	3	1	1	1	1	1	1	1	1	1	3	2	2	1	3	3	2	3	3	3	1
21	2	UAE	2	3	3	3	3	3	3	3	1	3	2	4	3	2	4	2	3	3	1	2	0	3	2	0	3	2	4	1	2	3	1	1	1	1	3	3	3	2	1	2	3	3	3	3	2	3	1
24	2	UAE	4	2	1	4	0	0	4	3	3	3	4	4	4	3	3	3	0	4	0	4	1	3	1	0	0	3	0	2	4	5	2	5	1	1	1	3	1	1	1	1	2	4	4	4	4	3	4
34	2	India	5	3	1	2	1	2	1	1	1	1	1	1	1	2	2	4	1	1	0	1	1	1	0	3	1	1	2	3	3	3	3	1	1	3	3	4	3	4	3	3	1	3	3	3	2	1	3
20	1	UAE	3	3	3	2	3	2	3	3	0	3	3	4	3	4	4	2	1	4	3	4	2	3	0	1	2	3	4	5	3	5	1	2	1	1	2	1	2	1	1	1	2	4	4	4	3	4	4
30	2	Saudi Arabia	5	1	3	3	1	4	1	2	1	3	3	1	3	1	3	1	3	1	1	2	1	3	1	1	3	2	3	1	1	1	1	1	1	1	2	2	3	3	2	2	2	4	3	4	2	3	3
21	2	UAE	2	3	1	3	1	3	3	3	1	3	2	1	1	1	0	3	1	1	0	3	2	2	4	1	1	2	1	1	1	1	1	1	1	3	2	3	4	4	2	2	1	3	3	4	3	1	3
26	2	UAE	4	1	2	1	2	1	1	3	1	1	1	3	1	1	2	3	2	1	2	3	2	3	1	2	1	2	1	4	2	4	3	2	2	2	5	5	4	4	4	4	4	2	4	4	2	3	4
19	2	UAE	2	3	3	3	3	1	3	2	2	3	3	3	3	2	2	3	2	2	2	3	3	2	3	1	3	3	3	2	2	1	1	1	1	1	2	3	3	2	1	2	2	3	3	4	2	3	3
26	1	India	5	3	0	1	2	1	0	3	0	1	1	1	0	0	0	3	0	1	0	0	0	0	1	3	0	1	1	1	1	1	1	1	1	1	3	4	4	2	1	1	3	3	2	2	2	3	2
21	2	UAE	4	3	3	4	0	2	3	2	4	2	3	2	2	2	2	0	3	1	0	2	2	2	3	1	2	3	3	4	3	5	4	4	3	3	2	2	3	4	1	3	1	2	2	3	1	1	1
34	2	India	6	3	2	1	0	0	0	1	0	0	0	1	0	0	0	4	0	4	0	0	0	0	0	2	0	0	2	1	1	1	1	1	1	1	2	4	1	1	1	3	1	1	1	1	1	1	1
21	2	India	5	3	0	1	1	1	1	0	1	0	1	1	0	0	1	3	0	1	1	0	0	1	1	3	0	1	1	1	1	1	1	1	1	1	3	3	4	3	3	4	1	3	3	3	2	3	3
25	2	India	4	3	0	0	3	1	0	4	0	3	3	4	3	1	3	4	1	3	0	0	1	3	0	1	0	3	4	1	1	1	1	1	1	1	1	2	3	4	1	1	2	3	3	3	3	4	1
28	2	UAE	4	1	3	1	1	1	1	3	1	3	3	4	3	3	4	4	4	2	0	3	1	4	1	3	3	3	4	1	2	2	1	2	1	1	5	5	4	4	3	2	2	2	3	3	3	3	4
23	2	UAE	5	3	3	4	2	3	2	3	3	3	3	2	3	3	3	1	4	2	2	3	3	2	2	1	3	3	3	1	1	2	1	1	1	1	1	1	3	1	1	1	2	3	3	3	3	3	3
24	2	Pakistan	5	3	0	2	0	1	2	1	0	1	1	0	0	1	1	1	0	2	1	1	0	0	0	3	0	1	1	2	2	3	3	2	2	3	3	3	3	4	3	3	1	2	1	3	2	2	2
24	2	Palestine	5	3	3	3	2	1	3	3	2	1	3	2	1	1	1	3	1	2	3	2	3	2	1	0	1	3	2	1	1	1	1	1	1	1	2	3	1	2	3	1	1	4	4	4	2	2	4
21	1	UAE	4	3	1	0	2	1	1	0	2	1	1	2	1	1	0	1	1	2	2	0	0	0	2	4	2	0	0	2	2	1	2	2	2	1	1	2	1	1	1	1	1	1	2	2	1	1	1
18	1	Jordan	4	3	0	0	0	1	0	2	0	2	0	1	0	0	0	4	0	0	0	0	4	0	0	4	0	0	0	5	5	2	3	5	4	5	5	3	4	3	2	1	1	4	2	1	1	1	3
21	2	UAE	5	1	1	1	2	3	1	0	3	3	1	2	0	0	0	2	2	1	1	1	1	1	2	0	2	2	2	3	2	2	2	2	2	2	5	4	4	2	2	3	3	2	2	2	3	3	2
19	1	UAE	4	3	0	0	0	0	0	0	0	0	0	1	1	0	0	4	3	0	0	0	3	0	0	4	3	0	3	1	1	1	1	1	1	1	2	3	1	3	1	2	4	2	2	3	2	4	3
21	1	UAE	4	3	3	4	3	3	4	4	0	3	3	2	2	4	3	3	3	2	1	4	3	4	1	0	4	4	3	5	5	5	4	5	3	5	2	3	3	3	5	3	2	3	2	4	3	2	3
22	1	UAE	3	3	2	2	2	3	1	0	2	3	2	2	2	2	2	2	2	2	2	3	3	3	2	3	3	2	2	3	3	3	4	3	3	3	4	3	4	4	3	3	2	3	3	3	2	2	3
22	1	UAE	2	3	2	3	0	0	3	2	0	2	1	0	3	1	3	4	1	2	0	1	1	2	0	1	1	1	1	1	1	1	1	1	1	1	3	3	2	2	2	2	1	3	4	4	4	2	4
20	1	UAE	4	3	0	3	0	0	2	1	2	0	2	0	0	0	0	4	0	3	0	0	0	0	3	1	0	1	0	5	3	2	4	2	3	2	2	3	2	2	1	3	2	2	2	2	2	2	3
20	1	UAE	2	4	3	4	1	1	3	4	2	1	3	0	1	3	0	3	2	3	4	3	0	3	0	1	1	2	3	3	2	4	5	3	2	2	3	2	3	1	2	1	2	4	2	3	1	2	3
19	1	UAE	4	3	0	1	0	0	0	0	0	0	1	1	0	0	1	1	1	2	0	0	0	2	0	3	0	0	1	3	4	2	2	1	2	2	1	2	1	2	1	2	1	1	1	1	1	1	2
20	1	UAE	2	3	0	0	1	3	2	0	4	2	0	2	0	0	3	4	4	0	0	1	4	0	4	1	0	0	3	2	2	5	1	2	5	1	5	3	2	2	1	1	3	2	3	4	4	3	4
21	1	UAE	2	3	3	4	2	1	2	1	0	4	4	1	3	2	4	4	1	3	0	3	3	3	0	1	1	3	3	5	5	5	4	5	2	5	3	5	1	3	1	1	3	3	3	4	4	3	3
20	1	UAE	2	3	2	3	3	2	1	1	3	1	3	3	2	1	3	3	2	0	2	0	1	3	4	1	3	0	3	3	2	4	2	1	1	1	1	4	3	3	1	3	3	4	4	4	2	2	4
23	1	UAE	4	3	3	3	2	1	2	2	1	1	1	1	2	2	1	3	2	3	2	1	3	2	3	3	2	2	2	3	4	4	3	4	4	3	4	3	4	4	3	4	2	4	3	3	2	1	3
20	1	Egypt	4	3	0	2	0	1	3	0	0	1	3	1	0	0	0	3	1	2	1	0	0	2	0	2	0	0	1	3	2	3	1	3	1	3	4	2	3	1	3	4	2	3	2	2	2	2	2
18	1	Palestine	4	4	1	0	0	0	0	2	0	2	0	3	0	0	1	4	0	2	4	4	4	4	0	4	4	4	0	3	3	3	3	3	3	3	3	3	3	3	3	3	2	3	3	3	2	2	3
20	1	UAE	2	3	1	4	2	1	3	0	2	0	4	3	1	3	2	3	0	0	0	1	1	1	2	0	0	3	0	3	3	1	1	2	3	3	2	4	1	4	3	2	2	2	3	4	2	2	4
19	1	UAE	4	3	1	3	2	1	3	2	0	2	3	3	0	0	4	3	3	0	1	2	2	1	0	1	1	2	3	4	4	5	2	1	2	5	1	4	5	4	2	5	3	2	4	4	2	2	4
18	1	UAE	4	3	2	3	2	4	3	2	1	2	4	2	2	0	1	3	3	1	3	2	2	3	2	0	2	3	3	4	3	5	3	4	2	4	1	4	5	4	2	5	3	3	4	4	2	3	4
18	1	UAE	2	3	1	1	0	0	0	0	2	0	0	1	0	0	0	1	2	2	2	0	0	0	1	2	0	0	1	3	2	1	2	1	2	2	1	2	1	2	1	3	4	2	1	1	3	4	2
19	1	UAE	2	3	1	4	0	2	3	1	0	0	3	1	1	0	4	0	3	1	0	1	3	2	1	1	1	1	2	3	4	3	2	2	2	3	4	3	3	1	2	2	2	2	1	3	2	3	2
18	1	UAE	2	3	1	3	1	1	3	0	1	1	2	1	1	2	2	2	1	0	1	1	1	2	1	1	1	2	2	3	4	3	3	3	2	3	4	3	2	3	2	3	2	3	2	3	2	1	3
21	1	UAE	2	3	2	4	2	2	2	1	0	0	3	0	2	1	0	3	0	0	2	0	0	2	0	1	0	1	0	4	5	3	5	4	1	4	3	3	2	5	3	1	2	3	3	3	2	2	3
19	1	UAE	4	3	3	4	1	3	2	1	2	2	4	3	3	2	3	3	4	0	0	3	3	2	1	1	3	4	3	2	2	3	3	1	3	1	4	4	5	4	2	3	3	3	3	3	3	3	3
21	1	UAE	4	3	2	3	4	1	0	1	2	3	4	4	4	4	4	4	4	4	2	4	4	4	4	1	3	4	0	5	5	5	4	3	2	3	4	3	2	1	1	1	4	3	4	4	4	4	1
21	1	UAE	4	3	2	3	4	1	0	1	2	3	4	4	4	4	4	4	4	4	2	4	4	4	4	1	3	4	0	5	5	5	4	3	2	3	4	3	2	1	1	1	4	3	4	4	4	4	1
21	1	UAE	4	3	2	3	4	1	0	1	2	3	4	4	4	4	4	4	4	4	2	4	4	4	4	1	3	4	0	5	5	5	4	3	2	3	4	3	2	1	1	1	4	3	4	4	4	4	1
19	1	UAE	4	3	3	4	1	4	4	3	1	4	4	3	4	2	4	3	4	1	1	4	3	4	4	0	4	4	4	4	5	5	3	5	3	5	3	4	5	5	3	5	3	4	4	4	3	3	4
19	1	Kazakhstan	4	3	2	3	1	2	2	2	2	2	2	2	2	2	2	2	2	2	2	2	2	2	2	2	2	2	2	1	1	1	1	1	1	1	1	1	1	1	1	1	2	3	3	3	2	2	3
18	1	UAE	2	2	2	3	0	2	1	3	1	2	1	3	1	2	3	3	3	2	0	1	2	1	0	2	2	3	2	2	3	1	1	2	1	1	1	2	1	1	1	1	3	2	2	3	4	3	1
19	1	UAE	4	3	0	0	1	2	0	0	2	2	0	4	0	0	2	1	4	2	2	0	0	0	0	4	0	1	0	4	5	1	1	2	1	3	1	1	1	2	1	1	2	1	1	1	1	2	2
18	1	UAE	2	3	1	2	0	1	0	1	1	0	3	0	1	1	3	4	1	0	0	3	1	3	0	1	0	3	0	3	5	5	1	2	2	3	5	4	3	3	4	1	1	2	1	3	1	2	1
20	1	UAE	2	3	1	3	1	3	4	3	1	2	2	3	4	2	2	3	1	3	2	2	2	2	1	3	1	1	2	5	5	5	4	3	4	5	4	4	1	4	3	5	2	1	3	3	2	2	3
20	1	UAE	4	3	0	2	0	0	1	0	0	1	2	1	1	1	1	2	0	1	0	1	2	2	0	1	0	3	2	4	5	2	2	3	1	3	2	2	1	2	2	2	1	2	1	2	2	2	2
21	2	UAE	2	3	3	3	2	4	2	3	2	3	2	2	2	1	4	4	3	2	1	3	3	2	1	1	3	2	3	1	1	2	1	1	1	1	3	3	3	4	3	3	3	3	3	4	2	3	3
18	1	UAE	4	3	1	3	0	1	2	0	0	0	0	0	0	1	0	0	0	1	0	0	0	1	0	1	0	1	1	2	3	2	2	1	1	1	4	4	3	2	2	2	1	2	1	1	1	1	1
33	1	Pakistan	6	3	2	2	3	1	3	3	1	3	3	1	3	3	3	3	1	3	2	3	1	3	2	3	3	3	2	5	5	5	1	1	1	1	5	4	3	3	4	3	2	3	4	4	3	3	2
30	2	India	5	3	0	0	0	0	0	0	0	0	0	3	0	0	0	3	0	0	0	0	0	0	0	3	0	0	0	1	1	1	1	1	1	1	1	2	3	3	2	3	1	1	1	2	1	1	1
25	2	India	5	3	1	2	0	1	0	0	0	0	0	2	0	0	1	4	2	0	0	0	0	0	0	2	2	1	3	1	1	2	1	1	1	1	1	1	1	1	1	1	2	2	2	2	1	1	2
33	2	Sri Lanka	5	3	1	0	1	1	0	1	3	1	0	1	1	0	1	4	1	4	0	1	1	3	1	1	1	1	3	1	1	1	1	1	1	1	2	3	3	2	2	2	2	3	2	2	2	2	2
21	1	UAE	2	3	3	4	4	0	3	1	4	2	2	4	1	3	4	0	1	4	3	2	3	1	4	1	0	3	3	3	2	1	1	1	1	1	3	2	1	1	1	2	3	4	4	4	4	4	4
19	1	UAE	3	3	1	1	0	1	0	0	3	0	1	1	1	0	0	2	0	0	0	1	1	1	1	3	0	1	0	3	2	3	2	2	2	2	1	1	2	3	1	1	2	1	1	1	4	4	1
23	2	UAE	4	1	0	0	0	2	0	0	1	0	0	3	0	0	2	0	3	3	0	1	1	1	0	1	1	1	2	2	3	1	1	2	3	3	1	3	2	3	4	2	2	3	2	1	1	2	4
27	2	Oman	4	3	1	1	1	2	1	1	1	1	1	3	1	0	1	1	2	2	0	1	1	2	1	2	1	2	1	1	3	2	1	1	1	2	3	3	1	2	1	2	2	2	2	3	2	2	2
21	2	India	4	3	1	1	0	2	1	1	0	2	2	1	1	0	3	4	3	1	0	1	1	1	0	2	2	1	1	1	2	1	1	1	1	3	4	4	2	3	3	2	2	3	2	3	1	2	2
23	2	UAE	5	1	1	0	0	1	1	1	1	2	1	1	2	0	2	1	1	0	0	1	0	1	0	1	1	1	1	3	4	3	2	1	1	3	5	5	4	5	5	4	1	2	2	2	2	2	2
29	2	UAE	5	1	4	3	4	2	3	3	1	4	3	4	2	4	4	4	2	2	4	3	4	4	0	0	2	4	3	5	3	5	5	5	3	5	4	4	5	1	2	1	3	4	4	4	3	3	4
24	2	UAE	4	1	1	2	2	1	0	2	1	0	2	4	2	1	1	2	2	2	2	1	2	3	1	3	2	2	1	4	3	3	3	3	2	3	3	2	4	3	4	3	2	3	3	2	2	2	3
19	1	UAE	2	3	3	3	3	2	3	4	2	2	2	3	2	2	3	3	3	2	2	3	2	3	4	1	3	3	4	2	3	2	2	2	1	2	2	3	3	2	1	1	2	4	4	2	3	3	3
22	2	Algeria	5	3	1	2	3	0	1	2	0	2	1	1	1	0	0	1	0	1	0	0	0	0	0	1	1	1	1	2	1	1	1	1	1	1	5	5	5	5	5	5	2	3	2	2	3	2	3
20	1	UAE	2	3	1	1	1	1	1	2	0	2	2	1	2	3	1	4	1	0	0	2	1	2	1	1	1	1	1	1	1	1	1	1	1	1	1	3	1	2	2	2	1	3	1	1	1	2	1
20	1	UAE	2	3	0	0	0	1	0	1	2	0	2	4	0	0	1	0	2	0	2	1	4	2	4	4	1	0	3	1	1	1	1	1	1	1	2	5	3	3	1	5	3	3	4	2	1	2	3
20	2	UAE	2	3	2	4	2	4	3	2	4	2	3	3	2	2	2	2	3	2	3	2	1	2	3	0	2	2	3	3	4	3	2	3	1	4	2	2	3	2	2	3	2	3	2	3	2	3	3
21	1	UAE	4	3	3	3	1	0	1	3	4	3	4	3	0	1	3	4	3	0	1	1	1	1	1	1	3	3	2	3	4	2	4	4	2	4	3	1	1	1	1	1	3	3	3	4	3	2	4
22	2	UAE	4	3	1	1	0	1	0	0	1	2	1	0	2	0	0	4	1	0	1	1	2	0	0	2	0	2	0	1	2	1	1	1	1	3	2	2	3	3	1	2	3	3	2	3	3	1	3
19	1	UAE	2	3	1	0	0	0	1	2	0	4	2	4	0	2	0	3	0	1	0	0	2	4	0	1	0	1	0	1	1	1	1	1	1	1	1	2	1	3	1	3	1	2	2	2	1	2	2
21	2	Bangladesh	4	4	1	0	0	1	1	2	0	2	0	0	1	0	2	2	0	1	0	0	0	2	0	4	1	1	0	1	1	3	2	2	2	3	3	3	2	2	2	3	2	4	2	2	1	1	2
21	2	UAE	2	3	0	1	0	0	1	1	2	1	0	1	1	1	2	3	0	2	0	1	2	1	0	3	0	1	1	1	1	2	1	1	1	1	1	2	3	3	3	1	1	2	2	2	3	1	1
22	2	Saudi Arabia	5	3	3	4	1	1	3	3	1	3	3	3	3	1	3	3	3	4	3	3	1	1	1	1	2	1	3	2	2	1	1	1	1	1	3	4	4	5	2	2	3	3	3	3	3	4	4
20	1	Ethiopia	4	3	0	3	0	0	0	0	0	0	1	0	0	0	0	3	0	0	0	0	0	0	1	3	0	1	0	1	2	1	1	1	1	2	3	1	1	1	1	1	1	1	1	1	1	2	1
27	2	UAE	5	3	3	3	1	3	3	3	1	1	3	1	2	2	3	3	3	4	1	3	1	2	1	1	3	2	3	3	2	3	2	2	1	2	3	4	3	4	4	3	3	4	3	3	4	3	3
22	2	India	4	1	0	1	0	1	1	1	0	2	3	1	2	1	3	3	1	2	0	0	0	3	0	1	1	2	1	1	1	1	1	1	1	1	2	3	3	4	2	2	2	3	3	4	3	2	3
25	2	UAE	5	1	3	1	1	1	0	0	1	2	1	4	2	2	3	4	1	2	1	2	1	3	1	3	2	3	1	2	1	3	2	2	3	3	4	4	4	4	4	3	2	2	2	2	2	2	3
21	1	UAE	3	3	2	3	4	0	3	1	0	0	2	0	0	0	2	4	0	0	0	0	3	3	0	2	0	0	1	4	3	3	1	5	1	1	2	3	5	1	1	3	2	3	3	3	2	2	3
20	1	UAE	4	1	2	3	2	0	2	1	1	3	1	2	1	2	2	3	3	2	2	2	2	1	1	1	3	1	2	5	3	4	3	4	4	3	4	4	3	3	4	4	2	3	2	3	1	3	3
18	1	Saudi Arabia	2	3	1	4	3	1	4	2	0	1	4	3	2	1	4	3	3	0	3	2	0	1	1	0	1	4	3	4	5	5	3	2	2	5	3	2	4	3	1	4	2	4	3	4	3	2	4
19	1	UAE	3	3	3	3	3	1	4	4	0	3	1	0	4	0	4	3	3	3	1	0	0	2	1	1	0	0	1	3	4	4	4	5	3	4	4	2	3	4	4	4	1	3	2	3	1	2	3
19	1	UAE	3	3	4	4	4	3	1	0	3	4	4	2	1	4	4	2	4	3	4	4	1	4	3	0	4	4	4	3	3	2	1	5	1	4	1	1	1	1	1	1	4	3	4	4	2	4	3
19	1	UAE	4	3	3	3	3	1	3	1	1	3	2	1	3	3	3	4	3	1	3	3	3	3	0	1	4	4	2	3	2	1	1	1	1	1	4	4	3	5	3	3	2	4	1	4	2	2	4
20	1	UAE	2	3	3	2	4	4	3	3	0	3	4	4	3	3	4	1	4	3	0	3	2	4	1	0	4	2	3	5	4	4	1	1	1	2	1	3	2	2	1	1	3	2	4	1	2	4	3
18	1	UAE	2	3	4	4	4	2	4	2	4	2	4	4	0	1	4	4	1	4	0	0	3	2	0	0	2	2	3	4	5	5	2	4	3	5	1	3	3	2	1	1	4	4	4	4	4	4	4
18	1	Jordan	4	3	0	3	0	1	2	0	2	0	2	1	0	2	1	4	0	0	1	0	2	1	0	1	0	2	2	3	2	1	2	3	1	1	4	4	2	4	2	2	2	2	1	2	2	1	1
18	1	UAE	3	3	2	1	0	0	1	0	1	1	1	2	0	0	2	0	0	0	0	0	1	0	2	3	0	1	0	2	3	1	1	1	2	1	2	3	1	2	1	1	1	2	1	2	2	1	2
19	1	UAE	2	3	3	1	0	1	1	1	0	3	1	1	1	3	3	4	2	4	0	3	3	3	0	1	3	3	2	3	3	4	2	2	1	4	4	2	3	2	2	3	2	2	2	3	1	1	3
18	1	UAE	4	3	2	3	2	1	2	2	3	2	2	2	3	1	2	2	2	2	0	3	0	2	1	2	2	2	2	3	3	2	4	3	1	4	4	4	4	2	1	3	1	3	2	2	3	3	3
22	1	UAE	4	3	2	4	4	1	3	3	2	4	2	1	3	3	3	3	0	3	4	3	4	3	0	4	2	2	0	4	4	4	4	4	4	5	4	4	4	4	5	4	2	3	4	3	2	2	4
22	1	UAE	4	1	4	4	4	0	4	4	0	4	4	0	4	4	4	4	0	4	4	4	4	4	0	4	4	4	0	4	4	4	4	4	4	4	5	5	5	5	5	5	1	4	4	4	1	1	4
22	1	UAE	4	3	4	4	4	0	4	4	0	4	4	0	4	4	4	4	0	4	4	4	4	4	0	4	4	4	0	5	5	5	5	5	5	5	5	5	5	5	5	5	1	4	4	4	1	1	4
20	2	UAE	4	3	4	1	3	4	4	4	0	4	4	4	0	0	4	4	3	2	4	4	4	4	4	0	3	2	3	3	3	2	2	3	3	3	3	4	3	3	3	2	2	1	4	1	3	4	1
22	1	UAE	3	3	3	3	3	0	1	2	1	3	3	3	1	3	3	3	1	4	3	3	3	3	1	3	3	3	1	4	4	3	4	4	4	4	3	4	4	4	4	3	2	3	3	3	2	2	3
20	2	UAE	4	3	1	2	0	1	0	2	1	1	1	1	2	3	3	3	3	0	1	3	2	3	2	3	3	3	1	4	4	4	4	4	4	2	4	4	4	4	4	4	2	3	3	3	2	3	1
23	1	UAE	2	3	2	2	2	2	2	2	2	2	2	2	2	2	2	2	2	2	2	2	2	2	2	2	2	2	2	3	3	3	3	3	3	3	3	3	3	3	3	3	2	3	3	3	2	2	3
22	1	UAE	2	3	3	4	2	1	3	2	1	0	3	3	0	4	3	2	0	2	1	0	3	3	1	3	1	2	1	2	2	3	2	1	1	2	2	2	2	2	2	2	3	1	1	2	3	3	2
20	1	UAE	3	3	3	3	3	4	4	4	4	4	4	4	4	3	3	0	2	3	4	4	0	4	4	4	4	0	4	5	5	5	3	5	4	3	3	3	4	4	4	4	4	4	4	4	2	4	4
18	1	UAE	2	3	1	2	0	0	0	1	1	0	3	0	0	0	0	0	0	2	0	0	0	2	0	1	0	3	2	3	3	3	3	2	3	3	3	3	3	3	3	2	2	3	2	2	3	3	1
23	1	UAE	2	3	2	0	2	0	0	1	0	2	2	4	2	2	2	4	2	2	3	3	4	3	2	3	3	2	2	3	5	3	3	5	3	5	3	3	2	5	3	4	1	3	3	3	2	1	3
21	1	UAE	2	3	3	1	1	3	3	3	1	3	3	1	2	2	3	3	3	1	1	3	1	3	1	0	3	2	4	4	4	3	1	1	1	3	4	3	2	3	3	3	2	2	2	3	3	3	2
21	1	UAE	2	2	3	0	0	1	1	1	0	0	1	3	0	0	3	4	3	4	0	1	3	1	0	1	1	1	1	5	2	5	5	1	2	3	2	2	2	1	1	1	2	2	1	2	1	3	1
22	1	UAE	2	3	3	1	4	3	2	4	2	4	3	3	2	1	3	1	4	1	1	3	1	2	2	1	3	3	3	1	2	3	2	4	4	2	3	5	5	4	4	5	2	2	3	4	2	2	3
20	1	Sudan	2	3	2	0	0	0	2	1	0	1	1	1	0	0	0	3	0	1	0	1	1	1	0	3	0	1	2	2	1	2	1	2	1	1	2	3	1	2	1	3	1	1	1	2	1	1	1
20	1	Jordan	4	3	2	4	4	3	3	2	0	1	4	3	3	1	3	4	2	2	1	1	1	3	4	0	1	2	3	2	4	3	1	2	1	5	1	1	1	3	1	5	2	4	4	4	3	3	4
18	1	UAE	2	3	0	0	1	0	0	0	0	0	0	0	0	2	0	0	0	4	3	0	0	0	0	3	0	4	0	1	1	1	1	1	5	5	1	1	1	1	1	1	4	1	1	1	4	4	1
19	1	UAE	4	3	3	4	4	3	4	3	1	3	4	3	4	3	4	4	4	1	2	3	2	4	3	0	4	4	3	4	5	5	4	3	2	5	3	4	5	3	2	4	3	3	4	4	3	3	3
19	1	UAE	2	1	0	1	0	2	0	3	2	2	1	1	1	0	0	4	3	1	1	1	0	2	1	1	2	2	3	4	3	3	2	3	1	2	3	2	2	1	2	3	1	3	3	2	2	3	2
19	1	UAE	4	3	3	4	2	3	3	2	1	2	3	1	1	2	3	4	3	2	1	3	2	4	1	0	3	3	3	3	3	2	2	3	4	2	3	1	3	4	3	1	2	2	3	4	2	3	3
18	1	Yemen	4	3	2	3	0	0	1	1	1	0	2	0	0	0	0	4	0	0	0	0	0	2	0	1	0	0	2	2	5	3	1	3	1	2	1	2	2	1	1	3	1	1	1	2	1	2	1
23	1	UAE	4	3	1	3	0	1	0	0	0	3	1	4	3	3	3	3	3	2	0	3	3	3	0	1	1	3	4	3	3	4	2	2	2	5	2	3	4	5	1	5	2	2	2	1	2	3	1
19	1	UAE	4	3	1	3	1	0	3	2	1	2	2	1	2	0	0	0	1	2	4	0	0	2	0	2	0	1	2	3	4	2	3	1	1	1	4	4	2	3	1	1	2	1	1	1	4	1	1
19	1	UAE	2	3	2	3	3	2	3	3	1	3	3	3	3	2	2	3	2	2	1	2	1	3	2	1	2	2	3	4	4	4	4	3	3	3	2	3	3	3	2	3	2	4	4	4	2	2	3
19	1	UAE	2	3	1	3	1	1	2	0	2	3	4	1	3	2	3	3	2	0	0	2	0	2	1	0	2	2	2	4	4	5	3	4	3	4	2	3	1	4	2	3	2	4	3	3	2	2	4
19	1	Pakistan	4	3	1	1	0	4	0	0	4	1	2	4	2	1	1	0	4	0	0	0	0	1	3	2	0	1	3	3	3	1	3	3	1	2	3	3	3	3	3	3	2	3	3	2	1	1	2
19	1	Palestine	4	3	0	1	0	4	0	0	0	0	0	0	2	3	1	2	0	0	0	3	1	2	2	2	1	2	1	1	1	1	1	1	3	3	3	4	2	2	3	3	4	2	2	2	3	2	3
22	2	UAE	4	3	1	4	3	3	3	4	4	4	4	4	4	3	3	1	4	0	0	4	4	4	4	0	4	2	4	4	3	1	3	4	1	3	1	2	1	3	1	1	1	4	4	4	3	3	4
19	1	UAE	2	3	1	2	2	3	3	2	1	1	3	3	3	1	3	1	1	3	2	1	3	3	3	3	2	3	3	2	2	2	3	4	1	4	3	3	4	3	3	3	3	2	3	1	2	2	3
20	2	UAE	4	3	3	1	2	3	4	4	1	3	3	3	3	4	3	3	3	2	1	3	4	4	2	0	3	1	3	3	2	3	4	2	3	2	2	3	4	3	5	4	3	2	2	4	2	2	3
20	1	Bahrain	4	3	2	1	2	1	3	1	2	1	2	3	3	2	3	2	2	1	3	1	2	2	3	3	1	1	3	1	2	3	3	2	4	3	3	2	4	3	2	3	3	2	2	2	2	3	2
21	1	UAE	2	3	1	2	2	1	1	2	1	0	0	0	0	1	2	3	1	2	2	2	2	2	4	2	2	2	0	3	3	2	2	4	3	3	3	3	3	3	3	3	2	3	3	2	2	2	3
20	1	Bahrain	2	3	3	2	3	4	2	3	2	3	3	2	2	2	3	4	3	3	2	3	4	3	1	1	2	3	3	3	4	5	3	4	2	2	2	3	5	3	3	4	3	4	3	4	2	3	3
20	1	UAE	2	3	1	3	0	0	0	1	0	3	2	3	1	0	0	3	0	2	0	2	1	2	1	1	1	2	1	4	3	4	1	3	1	5	3	5	2	4	5	3	1	2	1	2	1	2	1
27	3	Colombia	5	3	4	4	1	0	4	2	0	4	4	0	4	4	4	4	0	4	4	4	4	4	0	4	4	4	0	5	5	5	5	5	5	5	5	5	5	5	5	5	4	4	4	4	1	1	4
24	1	Syria	5	1	3	3	1	0	3	2	2	2	2	1	3	0	0	3	2	3	2	1	2	3	1	0	2	2	0	4	4	4	3	4	4	4	4	3	3	4	3	3	2	2	3	2	2	2	3
23	2	UAE	5	1	2	1	0	2	0	2	0	1	2	2	1	1	2	4	2	1	0	0	0	2	2	2	1	1	3	1	1	1	1	1	1	1	4	4	1	2	1	1	2	2	2	1	3	3	2
28	1	UAE	5	3	1	3	2	3	2	3	3	4	3	2	3	2	3	3	2	2	2	3	4	4	0	2	0	4	2	2	1	2	3	3	1	1	3	5	3	4	3	5	3	2	2	3	2	3	2
28	2	Palestine	5	3	2	4	1	1	2	2	1	2	3	4	2	1	1	4	2	1	0	1	1	2	0	1	2	3	2	1	1	1	1	1	1	1	1	1	1	1	1	1	2	2	2	2	3	3	2
27	2	Jordan	5	3	1	0	0	1	1	3	1	1	1	2	1	1	1	3	1	2	1	1	1	1	0	3	1	1	2	1	3	1	1	1	1	1	2	3	1	2	1	1	2	1	1	2	2	1	3
23	2	Palestine	5	3	3	3	3	0	4	2	0	2	4	4	1	0	2	4	0	4	0	2	2	3	3	0	0	2	0	2	1	4	1	3	1	1	5	5	5	5	5	5	2	3	4	4	2	3	4
25	2	Palestine	5	4	3	4	1	3	3	3	1	3	3	1	1	2	1	3	4	0	2	3	1	3	1	1	3	3	3	3	2	2	1	2	1	2	1	1	1	1	1	1	3	3	2	1	3	2	2
30	2	India	4	3	1	3	4	0	0	1	1	0	1	4	0	1	1	2	1	0	0	0	0	0	1	3	0	0	1	1	1	1	1	1	1	1	3	5	3	4	4	3	4	4	3	4	4	3	4
28	2	Syria	5	3	0	2	0	0	0	2	1	2	0	0	2	0	3	4	1	2	0	2	1	2	0	4	0	1	1	1	2	1	1	1	1	1	1	3	3	3	1	3	2	1	2	3	3	2	3
28	2	Palestine	4	3	0	1	1	0	0	1	0	1	0	0	2	0	0	0	0	2	0	3	2	0	0	3	3	1	2	4	4	2	1	3	1	1	5	5	5	5	5	1	1	1	1	1	1	1	3
23	2	UAE	4	1	3	3	3	1	3	4	2	2	3	0	0	1	3	3	3	2	1	0	0	2	1	0	3	2	2	1	1	1	1	1	1	1	3	4	3	2	5	1	2	3	3	3	2	2	3
25	2	Sudan	5	3	0	1	0	0	0	3	0	1	1	1	1	0	0	3	0	1	0	0	0	0	0	1	0	1	1	1	1	1	1	1	1	1	4	3	4	3	2	2	2	3	3	3	1	1	2
23	2	UAE	5	3	1	3	0	3	3	0	0	2	1	0	0	2	3	4	3	0	0	2	0	2	0	2	3	0	3	3	4	5	2	3	1	2	3	2	1	2	4	3	1	1	2	3	1	1	1
30	2	UAE	5	1	0	3	0	1	1	1	1	0	0	0	0	0	1	4	1	0	0	0	0	2	0	2	0	1	1	1	1	1	1	1	1	1	1	2	1	2	3	2	1	1	2	1	1	1	1
20	2	Oman	3	3	0	2	2	2	2	2	2	2	2	2	2	2	2	2	2	2	2	2	2	2	2	2	2	2	2	3	3	3	3	3	3	3	3	3	3	3	3	3	2	3	3	3	2	2	3
20	2	Oman	4	3	3	4	3	4	2	3	1	3	3	1	3	3	4	3	3	2	0	3	4	4	1	1	4	4	4	3	2	3	5	2	1	1	5	3	5	3	2	4	4	4	4	4	4	3	2
19	1	Oman	3	3	1	1	1	3	2	2	2	3	3	2	2	2	2	2	2	2	2	2	2	2	2	2	2	2	2	3	3	3	3	3	3	2	3	4	3	2	3	3	2	3	2	3	2	3	3
19	2	Oman	3	3	3	4	0	4	3	3	1	3	3	2	4	3	4	4	4	2	1	4	2	4	0	0	4	4	4	1	1	1	1	1	1	1	1	2	4	1	2	1	1	2	2	4	1	3	4
19	2	Oman	2	3	2	3	1	2	1	1	1	3	1	1	2	2	2	3	1	1	1	1	3	3	1	3	2	1	1	1	1	1	1	1	1	1	4	4	3	4	2	2	3	2	2	2	1	1	2
21	2	Oman	4	3	0	3	2	4	3	3	2	3	1	2	1	1	1	2	2	1	4	4	3	4	3	1	0	4	3	3	4	3	2	3	3	2	3	3	3	1	5	3	1	2	3	3	4	4	4
19	2	Oman	3	3	4	4	2	4	2	3	1	4	3	1	3	3	4	3	3	0	0	3	2	3	0	1	3	4	4	1	1	1	1	2	1	1	4	3	5	2	1	1	3	3	2	3	4	4	4
19	2	Oman	3	3	0	2	0	2	0	0	1	3	0	3	2	0	0	1	3	4	2	1	2	0	3	3	2	0	1	1	1	1	1	1	1	1	1	1	1	1	1	1	1	3	1	3	4	3	3
20	2	Oman	4	3	4	2	0	2	1	4	0	4	3	0	4	3	3	3	3	0	0	3	2	3	0	1	2	3	3	2	1	2	1	1	1	1	3	2	3	2	1	3	2	3	3	3	2	2	3
20	2	Oman	4	3	1	2	2	3	2	2	3	1	0	0	3	2	3	2	1	2	0	0	3	2	1	0	2	2	1	1	1	1	1	1	1	1	2	2	2	3	1	1	3	2	2	2	3	3	2
19	2	Oman	4	3	2	1	1	2	2	3	3	1	4	2	2	4	2	1	1	1	3	3	4	2	1	1	2	2	2	3	4	3	3	3	3	3	2	4	2	3	4	4	3	3	3	3	3	3	3
20	2	Oman	4	3	3	3	3	1	3	3	1	3	3	1	3	3	3	3	3	2	3	3	3	3	1	3	3	3	1	2	2	2	2	2	2	2	5	5	4	5	4	3	3	3	3	4	3	3	2
20	2	Oman	4	3	2	2	1	2	2	2	2	2	3	3	1	2	2	3	2	2	3	2	3	3	2	1	3	3	2	1	1	2	1	1	2	1	4	3	5	3	3	4	3	3	3	3	2	2	3
19	2	Oman	3	3	3	1	3	3	3	2	1	3	3	1	4	2	4	3	3	1	0	3	2	4	0	1	3	1	3	1	1	1	1	1	1	1	1	1	2	1	1	1	2	2	2	1	1	2	3
19	2	Oman	4	3	2	3	0	2	0	1	2	2	3	2	3	3	0	0	4	1	3	3	1	2	2	2	2	2	2	1	1	1	1	1	1	1	3	4	4	4	4	4	2	2	2	2	3	3	2
19	2	Oman	4	3	3	2	2	2	1	1	1	1	1	1	2	4	4	0	2	1	0	1	4	0	2	0	4	1	2	3	3	4	2	2	2	2	2	2	2	4	3	3	3	1	1	3	1	2	3
20	2	Oman	4	3	1	2	1	1	1	3	3	1	3	2	1	2	3	4	1	2	1	0	1	2	0	2	3	3	2	2	2	3	2	3	2	3	3	2	3	3	4	2	2	2	2	3	1	2	3
21	2	Oman	4	3	3	1	0	3	1	3	0	0	3	1	3	1	1	4	3	0	3	3	3	4	0	3	3	3	3	3	2	2	1	3	1	3	1	3	1	3	1	3	2	1	1	1	1	1	1
21.49	3	Oman	3	3	1	2	1	3	2	2	2	2	2	2	2	2	2	2	2	2	2	2	2	2	2	2	2	2	2	4	3	3	3	4	4	3	3	3	2	3	3	3	1	4	4	4	1	2	3
20	2	Oman	3	3	2	3	0	2	1	2	2	3	2	2	1	3	1	3	3	3	0	2	1	3	0	0	1	1	3	2	2	2	2	1	2	2	4	4	4	3	5	5	1	3	2	3	1	2	3
24	2	Lebanon	5	3	1	1	0	1	1	2	1	1	2	3	0	0	0	4	1	2	0	1	1	2	0	1	1	1	2	2	2	2	1	1	1	1	2	2	2	2	1	1	2	3	3	3	2	2	2
20	2	Oman	4	3	3	2	1	3	3	1	4	1	0	3	2	3	4	4	0	3	3	3	4	2	2	2	2	1	2	3	4	2	3	5	1	2	2	3	3	3	3	1	2	2	4	4	3	2	3
19	1	Oman	3	3	0	1	0	2	0	0	1	0	1	0	0	0	1	3	1	1	0	0	0	0	1	3	0	2	2	3	3	2	2	2	2	2	2	3	2	3	2	2	1	2	2	2	2	2	2
20	2	Oman	3	3	3	4	1	1	3	0	1	3	4	3	1	3	3	4	3	2	1	3	3	4	0	0	3	2	3	4	3	4	5	1	1	1	3	4	4	3	3	4	2	2	2	4	2	3	3
21	2	Oman	4	3	2	2	4	2	0	3	3	3	4	3	3	1	2	3	3	3	1	3	3	1	0	1	3	2	4	2	3	4	4	4	1	1	4	3	3	4	1	2	2	2	3	3	3	2	2
21	2	UAE	2	3	1	3	1	2	1	2	1	2	3	1	3	2	3	3	3	1	0	1	1	2	0	1	1	1	2	3	2	4	1	2	1	3	5	4	4	4	5	3	2	3	3	3	2	2	2
19	2	Oman	4	3	0	1	2	1	1	1	2	1	2	2	1	2	0	1	1	2	1	1	0	0	2	2	1	1	1	1	1	1	3	3	2	1	2	2	3	2	2	2	3	2	2	2	1	1	2
19	2	Oman	4	3	1	3	2	2	1	3	2	3	3	3	1	3	1	3	1	1	3	1	1	1	3	3	3	3	3	1	1	1	1	1	1	1	2	3	2	4	1	3	2	3	3	2	1	2	2
19	2	Oman	4	3	0	2	2	1	0	2	1	3	1	1	3	3	1	2	1	3	1	1	1	2	1	2	1	2	2	3	4	3	2	1	3	1	2	4	3	1	2	3	2	2	3	2	1	2	2
20	2	Oman	5	3	3	2	0	3	1	4	0	3	0	1	2	1	3	2	2	0	0	3	3	2	0	1	3	2	4	5	5	3	5	3	1	5	3	3	2	2	1	4	2	3	2	3	2	2	2
19	2	Oman	4	3	3	3	4	1	1	3	0	3	1	3	0	2	3	3	1	1	1	3	3	3	1	3	3	3	1	2	2	2	2	2	2	2	4	3	3	3	3	3	3	2	2	2	3	3	2
19	2	Oman	4	3	2	3	2	2	2	2	1	3	4	1	2	2	2	2	2	2	2	2	2	3	2	2	2	3	3	1	1	1	1	1	1	1	3	2	3	3	3	2	3	3	3	3	2	3	3
21	1	UAE	2	3	2	0	1	1	0	3	2	2	2	2	2	2	2	2	2	2	2	2	1	0	2	2	2	2	2	2	2	3	2	3	3	2	2	1	3	3	2	2	3	2	2	2	3	4	1
20	1	UAE	4	3	3	4	2	3	2	3	1	2	4	2	3	2	2	4	2	2	0	3	1	2	1	1	1	2	2	3	2	2	3	2	1	3	3	3	3	3	2	5	2	2	3	3	2	2	3
19	1	UAE	4	3	4	4	4	3	3	4	1	4	3	1	4	3	4	3	4	2	2	3	3	2	1	4	3	3	3	3	2	5	1	2	1	1	3	3	3	3	2	2	3	4	4	4	3	2	4
18	1	Palestine	4	3	3	3	1	2	4	0	0	1	3	2	2	2	3	1	1	3	0	2	2	3	0	0	1	3	1	2	2	1	4	3	2	3	5	5	5	5	5	5	2	3	3	2	2	3	3
21	1	UAE	4	3	3	1	2	3	3	3	1	2	2	1	2	0	3	1	2	2	0	2	2	2	2	1	3	4	2	1	2	4	5	1	3	4	3	2	3	3	4	1	2	3	2	3	3	3	2
20	1	UAE	2	2	2	3	2	3	3	2	2	2	2	3	2	1	2	3	3	0	1	2	2	2	0	1	2	2	3	2	3	4	2	3	2	3	2	1	3	1	2	3	2	2	3	2	2	1	2
18	1	UAE	2	1	0	3	2	0	1	0	1	0	0	1	1	2	1	0	1	1	3	1	2	0	0	3	0	2	1	3	2	1	3	3	4	5	4	3	3	5	1	5	3	2	2	1	3	3	2
23	1	UAE	2	3	1	3	1	1	3	2	0	2	2	2	0	3	0	4	1	1	0	1	1	4	2	1	1	2	1	3	4	3	3	4	2	4	3	1	2	2	2	1	2	4	3	4	1	2	4
20	1	UAE	2	3	2	4	0	2	3	1	0	1	4	4	1	1	2	4	2	3	0	3	3	1	0	0	1	3	2	3	4	5	4	3	3	5	4	5	5	3	3	5	3	4	3	3	3	2	3
21	1	UAE	4	3	2	4	1	1	2	2	2	1	4	1	2	2	1	2	1	1	0	2	2	1	1	0	0	3	1	3	4	1	2	2	2	3	1	1	1	1	1	1	2	2	1	2	3	3	3
19	1	UAE	4	3	0	0	1	1	0	0	2	1	0	1	0	0	0	1	0	2	2	0	0	0	0	4	0	1	1	2	3	1	1	1	2	1	4	3	1	2	1	3	1	1	2	2	1	2	1
23	1	UAE	3	3	1	0	2	1	0	0	2	1	0	3	2	1	3	3	2	2	1	1	2	1	0	0	1	2	0	2	2	2	2	1	1	5	1	3	2	1	2	5	3	1	1	1	2	2	1
21	1	UAE	2	3	4	2	2	4	3	3	1	4	4	4	3	3	4	4	4	3	0	4	2	4	0	0	4	3	4	3	4	5	3	3	3	1	3	3	3	4	1	3	4	4	3	4	3	4	2
24	2	India	5	3	1	0	0	0	0	0	0	1	0	1	0	0	1	3	0	4	1	0	0	0	1	2	0	0	2	1	1	1	1	1	1	1	1	1	1	2	1	1	3	2	3	3	2	3	3
30	1	Pakistan	6	3	0	1	2	0	0	0	0	0	0	2	1	0	0	0	3	2	2	2	2	2	0	2	3	1	3	3	3	3	4	4	4	3	3	3	3	3	3	3	3	2	4	2	3	3	2
34	1	India	6	3	1	0	0	0	0	2	1	0	2	4	2	0	2	0	1	2	0	0	0	2	1	2	0	2	2	1	1	1	1	1	1	1	2	3	3	3	3	3	1	3	3	3	2	2	1
24	2	Uruguay	4	3	3	2	0	3	3	4	0	3	3	3	0	0	4	4	2	3	0	3	1	3	0	0	0	0	4	1	1	3	1	1	1	1	2	3	4	5	2	3	4	3	3	3	3	4	3
30	2	UAE	5	1	3	4	3	1	2	3	1	3	3	4	1	3	0	3	1	2	3	1	0	2	4	1	3	2	3	3	3	5	3	4	4	2	2	3	3	1	3	1	2	3	3	4	2	2	3
22	1	Palestine	3	3	2	4	4	2	1	3	2	2	4	4	1	2	2	4	1	2	0	3	2	3	1	0	1	1	3	2	2	3	2	3	2	2	2	2	3	2	1	1	3	4	4	4	3	3	4
21	1	UAE	4	3	2	3	0	1	0	0	1	1	2	2	0	2	1	2	2	2	0	2	2	2	2	2	2	1	2	1	1	1	2	1	1	1	1	1	1	1	1	1	3	2	2	2	3	3	2
21	1	UAE	3	1	3	4	0	3	4	4	1	4	3	0	4	2	0	0	1	1	0	3	0	3	0	1	3	1	1	5	5	4	3	4	3	4	1	5	3	3	4	3	2	1	2	2	1	1	2
22	1	UAE	2	3	2	3	2	3	3	3	4	2	3	1	2	3	2	3	2	2	1	2	3	3	3	0	2	2	2	3	2	1	1	3	1	2	1	1	1	1	1	1	2	2	3	2	2	4	4
22	1	UAE	3	3	3	3	0	3	2	3	1	2	4	1	1	4	4	3	2	2	0	1	3	3	0	2	1	3	3	4	4	3	4	2	1	3	1	3	5	1	4	3	3	4	2	4	3	3	3
21	1	UAE	2	3	3	1	3	1	1	3	1	1	3	2	2	1	0	3	1	3	2	2	3	1	2	1	1	2	1	1	1	2	1	1	1	1	3	5	3	5	3	3	3	4	4	4	2	3	4
22	1	UAE	3	3	2	3	2	1	1	0	1	2	1	2	1	2	3	4	2	2	2	1	1	1	1	2	1	1	1	2	2	4	3	3	1	3	4	4	2	3	2	4	2	3	3	3	2	2	3
23	1	UAE	2	3	1	3	0	2	3	2	1	1	0	1	0	1	2	4	1	1	0	2	0	1	0	3	1	2	0	3	4	1	1	3	2	2	1	3	1	4	2	4	1	1	1	1	1	2	1
20	2	UAE	4	3	2	2	2	2	2	2	2	2	2	2	2	2	2	2	2	2	2	2	2	2	2	2	2	2	2	3	3	3	3	3	3	3	3	3	3	3	3	3	2	3	3	3	2	2	3
20	2	UAE	4	3	0	4	3	1	3	3	3	2	3	1	3	3	3	3	1	3	2	4	4	3	1	3	3	4	1	4	5	4	3	4	3	4	4	5	3	3	4	4	2	2	4	4	2	2	4
20	2	UAE	4	3	1	0	1	0	4	2	0	2	1	1	4	1	3	4	2	2	4	0	3	1	1	4	0	4	2	3	5	2	5	1	3	4	4	1	3	4	5	2	2	1	3	2	1	3	1
21	2	UAE	4	3	1	1	1	0	0	0	0	2	2	1	0	1	2	4	3	2	1	1	1	3	0	2	1	1	4	3	3	1	1	1	1	2	3	3	4	4	1	1	3	3	2	2	3	3	4
20	2	UAE	4	3	1	0	0	1	0	0	2	2	0	0	1	1	1	1	2	2	0	1	2	0	0	4	0	1	0	2	2	1	1	1	1	1	4	3	1	3	3	4	2	2	1	2	1	2	1
20	2	UAE	4	3	3	4	1	3	4	3	0	2	4	3	2	1	1	2	3	2	1	3	2	4	0	0	3	3	3	4	4	5	3	2	3	3	5	5	4	1	2	4	3	3	3	3	2	2	4
20	2	UAE	4	3	1	1	0	2	1	3	1	2	1	1	1	1	1	4	2	2	1	1	1	3	0	1	1	1	2	3	3	4	1	2	1	2	2	3	4	4	2	3	3	2	3	3	2	2	3
21	2	UAE	2	3	3	3	1	2	2	1	1	3	4	4	3	3	3	3	3	1	1	3	3	3	2	0	3	4	4	1	1	1	1	1	1	1	5	5	5	3	5	5	4	4	4	4	3	4	4
21	2	UAE	2	3	1	0	4	0	1	0	4	1	0	4	0	0	2	0	2	0	0	0	1	1	3	1	0	1	3	4	4	3	3	1	1	2	3	2	1	3	1	3	3	2	4	3	1	3	1
20	2	UAE	4	2	3	2	3	3	1	3	4	3	2	3	2	3	4	1	1	1	1	2	1	3	3	1	2	2	2	1	1	1	1	1	2	1	3	4	1	2	2	2	2	2	3	2	2	3	4
19	1	Sudan	4	3	1	3	0	1	3	0	2	0	2	0	1	0	0	3	1	3	1	1	1	3	0	2	2	1	2	1	1	3	1	1	1	1	5	2	1	2	1	3	1	1	1	1	4	4	1
20	2	UAE	4	3	2	3	3	2	1	2	2	2	3	4	1	1	2	1	2	0	3	2	2	3	4	1	2	2	2	3	3	4	3	1	2	2	3	3	4	3	2	3	2	3	4	4	4	3	4
20	2	UAE	2	3	1	0	2	3	3	3	2	3	4	3	3	3	4	3	3	2	1	3	2	3	1	4	2	2	3	3	4	4	3	4	2	5	4	4	5	3	4	5	3	2	3	4	2	3	4
20	2	UAE	4	3	1	0	1	1	3	1	1	1	1	1	1	1	3	3	3	1	1	1	3	1	3	1	1	1	1	4	2	3	2	3	1	2	4	4	4	4	4	3	2	2	2	3	3	2	2
19	2	Libya	4	4	1	3	3	1	4	2	2	3	4	2	4	2	2	2	3	3	4	2	2	4	4	0	2	3	3	1	1	1	1	1	1	1	3	4	5	3	3	4	2	4	4	4	2	3	3
20	1	Iraq	4	3	2	3	0	3	1	3	0	1	3	1	2	1	2	4	2	1	0	1	1	2	0	1	2	3	3	5	4	3	2	3	2	3	2	5	1	1	3	4	2	2	3	3	2	3	2
[truncated: 23 more columns]
